# Supplementary material for: Amino Acid Metabolism is Significantly Altered at the Time of Admission in Hospital for Severe COVID-19 Patients: Findings from Longitudinal Targeted Metabolomics Analysis
Source: Microbiol Spectr. 2021 Dec 8;9(3):e00338-21. doi: 10.1128/spectrum.00338-21 (PMC8653833; doi:10.1128/spectrum.00338-21)
Supplement: SUPPLEMENTAL FILE 2 — Supplemental material. Download SPECTRUM00338-21_Supp_2_seq5.xlsx, XLSX file, 0.2 MB [file spectrum00338-21_supp_2_seq5.xlsx]

## Sheet: Table S2
Amino acid metabolism is significantly altered at the time of admission in hospital for severe COVID-19 patients: findings from longitudinal targeted metabolomics analysis Laura Ansone & Monta Briviba, Ivars Silamikelis, Anna Terentjeva, Ingus Perkons, Liga Birzniece, Vita Rovite, Baiba Rozentale, Ludmila Viksna, Oksana Kolesova, Kristaps Klavins, Janis Klovins.
Table S2. Data matrix with quantified metabolite concentrations for targeted compounds, determined by ultra-performance liquid chromatography-mass spectrometry.
Sample ID	Label	3-Aminoisobutanoic acid	3-Hydroxy-DL-Kynurenine	4-Hydroxyproline	5-Hydroxylysine	Aminoadipic acid	Anserine	Beta-Alanine	Butyrylcarnitine	Carnitine	Carnosine	Citrulline	Creatinine	DL-Homocystine	Gamma-Aminobutyric acid	Glycine	Histamine	Isovalerylcarnitine	Kynurenic acid	Kynurenine	L-Acetylcarnitine	L-Alanine	L-Alpha-aminobutyric acid	L-Arginine	L-Asparagine	L-Aspartic acid	L-Cystathionine	L-Cystine	L-Glutamic acid	L-Glutamine	L-Histidine	L-Isoleucine	L-Leucine	L-Lysine	L-Methionine	L-Octanoylcarnitine	L-Phenylalanine	L-Proline	L-Serine	L-Threonine	L-Tryptophan	L-Tyrosine	L-Valine	Methylhistidine	Ornithine	Propionylcarnitine	Putrescine	Sarcosine	Serotonin
1a	Acute COVID-19	<LOD	7.61611	4.82254	<LOD	<LOD	<LOD	<LOD	0.32531	105.368	<LOD	8.73907	97.0725	<LOD	<LOD	<LOD	<LOD	0.29588	<LOD	7.75925	7.62784	420.703	<LOD	116.475	41.4466	<LOD	<LOD	15.122	291.405	582.019	62.7318	96.9602	310.791	198.776	31.5542	0.56857	226.017	143.641	<LOD	111.947	65.2396	109.866	430.712	0.535	105.01	0.57714	<LOD	<LOD	<LOD
1r	Recovery phase	<LOD	5.93522	15.7234	<LOD	<LOD	<LOD	<LOD	0.14818	61.7283	<LOD	20.0368	79.8061	<LOD	<LOD	<LOD	<LOD	0.07967	<LOD	4.02655	4.38302	362.1	<LOD	85.5299	22.9636	<LOD	<LOD	10.8955	173.041	887.193	43.0119	77.916	210.079	160.534	15.3444	0.47672	84.7665	290.216	<LOD	78.1363	63.2953	71.7344	183.677	3.25269	79.1811	0.30081	<LOD	<LOD	<LOD
2a	Acute COVID-19	<LOD	0.43458	5.26833	<LOD	<LOD	<LOD	<LOD	0.17655	28.6949	<LOD	7.36484	31.9223	<LOD	<LOD	280.974	<LOD	0.06516	<LOD	2.61398	3.11586	310.529	<LOD	43.0189	32.4941	32.284	<LOD	20.2711	152.348	495.549	44.3331	64.1607	140.593	112.722	16.4059	0.06588	85.9888	112.054	173.957	128.457	41.2869	54.2497	171.812	<LOD	77.8151	0.09273	<LOD	<LOD	<LOD
2r	Recovery phase	<LOD	<LOD	9.21981	<LOD	<LOD	<LOD	<LOD	0.34456	51.8958	<LOD	41.4293	66.1351	<LOD	<LOD	<LOD	<LOD	0.05865	<LOD	3.3134	4.17969	396.591	<LOD	91.6867	48.8257	<LOD	<LOD	14.5313	272.17	938.897	65.5846	71.4094	296.147	226.046	21.7459	0.43244	122.484	190.855	<LOD	102.892	95.0735	82.582	289.813	3.37032	149.81	0.40025	<LOD	<LOD	<LOD
3a	Acute COVID-19	<LOD	0.55999	7.18504	<LOD	<LOD	<LOD	<LOD	0.09182	37.5114	<LOD	9.32835	36.8571	<LOD	<LOD	370.095	<LOD	0.07085	<LOD	2.19978	1.88577	576.461	<LOD	84.0559	46.5013	38.1609	<LOD	20.6926	116.092	556.676	64.2809	75.7935	174.402	153.758	28.4294	0.09429	96.8413	230.97	180.37	151.233	65.1167	70.9925	200.43	<LOD	67.3551	0.16212	<LOD	<LOD	<LOD
3r	Recovery phase	<LOD	<LOD	5.71889	<LOD	<LOD	<LOD	<LOD	0.11707	41.2504	<LOD	32.3102	56.9569	<LOD	<LOD	<LOD	<LOD	0.0655	<LOD	1.18579	2.05942	411.01	<LOD	97.8864	15.8234	<LOD	<LOD	7.8437	82.5319	1157.29	64.1457	62.8894	221.803	156.375	18.7056	0.30836	89.8094	308.134	<LOD	44.2315	95.8874	81.2546	183.495	<LOD	80.6431	0.40503	<LOD	<LOD	<LOD
4a	Acute COVID-19	<LOD	3.0641	4.75297	<LOD	<LOD	<LOD	<LOD	0.22149	49.2387	<LOD	21.873	62.9228	<LOD	<LOD	229.633	<LOD	0.09216	<LOD	3.18608	3.50788	322.505	<LOD	51.0524	36.4227	16.8933	<LOD	14.571	169.254	403.72	53.3363	78.5533	154.987	138.05	16.6294	0.13631	87.5337	247.723	123.583	87.1241	51.6862	69.7174	196.99	4.44014	87.7148	0.30448	<LOD	<LOD	<LOD
4r	Recovery phase	<LOD	6.31861	10.3225	<LOD	<LOD	<LOD	<LOD	0.35021	63.2783	<LOD	47.0782	75.8151	<LOD	<LOD	<LOD	<LOD	0.09688	<LOD	4.42749	4.38222	273.876	<LOD	60.3953	32.2558	<LOD	<LOD	19.9351	161.473	688.009	49.0307	31.7029	210.85	148.239	21.4205	0.5641	89.3354	433.866	<LOD	86.0351	65.3527	83.1627	199.773	0.94624	78.9976	0.39052	<LOD	<LOD	<LOD
5a	Acute COVID-19	<LOD	2.77884	1.44354	<LOD	<LOD	<LOD	<LOD	0.18318	38.662	<LOD	16.0739	44.6803	<LOD	<LOD	239.637	<LOD	0.07138	<LOD	2.66189	2.52318	285.417	<LOD	53.5038	39.5283	23.0578	<LOD	16.4269	205.254	441.157	60.8833	52.3148	128.142	159.393	16.0967	0.05582	64.9626	135.643	125.854	105.212	42.9505	54.1005	167.989	<LOD	105.998	0.11191	<LOD	<LOD	<LOD
5r	Recovery phase	<LOD	6.79679	8.03703	<LOD	<LOD	<LOD	<LOD	0.25623	45.8009	<LOD	43.1261	53.7332	<LOD	<LOD	<LOD	<LOD	0.08477	<LOD	1.39492	3.62886	248.065	<LOD	73.8058	47.3334	<LOD	<LOD	15.6616	202.541	841.583	71.8221	40.4468	130.962	186.478	20.8623	0.38402	79.2867	268.817	<LOD	114.203	78.9428	84.4064	178.795	0.0836	121.353	0.30599	<LOD	<LOD	<LOD
6a	Acute COVID-19	<LOD	2.1226	0.97152	<LOD	<LOD	<LOD	<LOD	0.15737	39.0848	<LOD	8.70268	43.5639	<LOD	<LOD	326.492	<LOD	0.11537	<LOD	2.41676	5.58937	359.779	<LOD	55.7523	40.2865	44.3279	<LOD	5.87656	356.213	196.303	48.0549	86.9178	212.001	136.762	16.7287	0.08887	120.715	133.193	186.801	99.8233	32.5465	64.6515	257.554	<LOD	108.071	0.26354	<LOD	<LOD	<LOD
6r	Recovery phase	<LOD	6.07323	41.7146	<LOD	<LOD	<LOD	<LOD	0.44311	55.5557	<LOD	40.0472	63.457	<LOD	<LOD	<LOD	<LOD	0.18687	<LOD	2.6063	5.394	409.838	<LOD	70.1419	30.6674	<LOD	<LOD	6.84702	193.969	589.625	65.0667	115.675	298.381	238.687	21.5217	0.49923	103.898	230.412	<LOD	83.8025	86.3818	89.7817	406.812	2.90332	120.929	0.89412	<LOD	<LOD	<LOD
7a	Acute COVID-19	<LOD	1.38224	1.56908	<LOD	<LOD	<LOD	<LOD	0.06985	31.1681	<LOD	7.02593	47.4373	<LOD	<LOD	151.086	<LOD	0.06735	<LOD	2.34317	2.33058	265.871	<LOD	53.2933	27.8666	7.17708	<LOD	11.786	92.6518	338.052	51.4795	78.8941	153.964	99.1472	16.8943	0.1061	73.0585	92.612	102.828	77.0571	41.1998	37.5256	195.94	3.84684	45.6554	0.06163	<LOD	<LOD	<LOD
7r	Recovery phase	<LOD	<LOD	18.1427	<LOD	<LOD	<LOD	<LOD	0.16071	45.3127	<LOD	9.85401	50.9765	<LOD	<LOD	256.955	<LOD	0.10536	<LOD	1.94346	2.69858	330.506	<LOD	73.8988	30.6495	10.7929	<LOD	17.271	88.7651	429.601	88.8954	63.0104	158.224	162.448	16.6937	0.13664	72.6859	163.809	147.013	178.132	82.5056	53.4437	279.281	18.0664	42.9537	0.26026	<LOD	<LOD	<LOD
8a	Acute COVID-19	<LOD	1.88012	12.7029	<LOD	<LOD	<LOD	<LOD	0.16678	45.6665	<LOD	13.3469	50.0501	<LOD	<LOD	250.585	<LOD	0.10092	<LOD	2.30021	4.58262	479.975	<LOD	81.3167	41.3855	14.7076	<LOD	12.371	117.518	358.719	40.532	71.287	128.714	198.63	29.6094	0.17619	79.2304	139.263	156.185	159.568	57.954	68.6564	187.889	4.47219	71.7038	0.46345	<LOD	<LOD	<LOD
8r	Recovery phase	<LOD	0.41502	17.4777	<LOD	<LOD	<LOD	<LOD	0.15231	23.1512	<LOD	9.2553	39.4896	<LOD	<LOD	187.525	<LOD	0.07973	<LOD	1.65417	2.71705	408.149	<LOD	62.4309	34.9821	13.1067	<LOD	14.4979	110.808	411.043	57.1669	70.2393	165.919	158.842	17.8966	0.08204	80.093	170.553	164.656	123.329	72.4617	65.818	269.316	<LOD	91.0724	0.25519	<LOD	<LOD	<LOD
9a	Acute COVID-19	<LOD	0.95213	2.21796	<LOD	<LOD	<LOD	<LOD	0.10867	34.6122	<LOD	10.9914	46.1493	<LOD	<LOD	151.405	<LOD	0.08095	<LOD	3.29185	2.78591	258.361	<LOD	72.9446	27.365	7.34854	<LOD	13.2544	105.133	360.802	37.3342	52.816	117.868	115.942	14.2692	0.09743	81.454	103.914	102.635	62.9913	53.3481	62.3856	167.107	3.82497	53.3927	0.22028	<LOD	<LOD	<LOD
9r	Recovery phase	<LOD	<LOD	12.3965	<LOD	<LOD	<LOD	<LOD	0.1105	24.0025	<LOD	16.8344	46.2838	<LOD	<LOD	236.491	<LOD	0.04643	<LOD	2.84855	2.53512	411.942	<LOD	72.9207	29.4948	8.0357	<LOD	31.3852	56.6907	532.947	56.4046	57.8252	115.771	124.1	14.3871	0.10379	61.5368	129.03	101.771	83.3274	67.8344	55.4606	169.254	5.86922	44.4235	0.1539	<LOD	<LOD	<LOD
10a	Acute COVID-19	<LOD	0.63555	3.69918	<LOD	<LOD	<LOD	<LOD	0.08429	33.2923	<LOD	10.7955	38.193	<LOD	<LOD	155.96	<LOD	0.05709	<LOD	3.60679	3.33534	452.437	<LOD	46.5114	26.741	8.17729	<LOD	13.3612	121	416.786	48.2179	76.943	141.935	119.067	16.4593	0.19091	57.758	150.524	106.995	96.9023	59.5693	67.0184	226.442	4.16586	73.6999	0.1606	<LOD	<LOD	<LOD
10r	Recovery phase	<LOD	<LOD	18.5428	<LOD	<LOD	<LOD	<LOD	0.05769	31.5422	<LOD	18.8063	32.396	<LOD	<LOD	298.167	<LOD	0.05161	<LOD	1.99808	2.91369	258.356	<LOD	75.2121	29.3848	8.95708	<LOD	24.596	41.386	512.609	49.6817	49.3764	89.8663	80.3014	13.1142	0.01648	48.2484	152.329	136.118	104.946	57.7295	44.6847	119.745	4.20366	40.5461	0.13012	<LOD	<LOD	<LOD
11a	Acute COVID-19	<LOD	8.69356	5.93577	<LOD	<LOD	<LOD	<LOD	0.1216	39.52	<LOD	14.7194	61.2132	<LOD	<LOD	<LOD	<LOD	0.0651	<LOD	2.22401	6.24587	278.308	<LOD	80.5831	29.3989	<LOD	<LOD	8.6726	102.554	798.653	67.8321	113.247	216.096	178.748	22.8252	0.38888	82.7057	158.403	<LOD	99.207	65.589	61.3783	295.052	<LOD	59.5087	0.29638	<LOD	<LOD	<LOD
11r	Recovery phase	<LOD	<LOD	15.7884	<LOD	<LOD	<LOD	<LOD	0.163	48.3798	<LOD	28.0565	76.1661	<LOD	<LOD	<LOD	<LOD	0.06431	<LOD	1.83614	3.49979	348.331	<LOD	124.936	41.224	<LOD	<LOD	18.6537	126.508	1013.66	62.0086	69.2981	245.853	157.516	25.1909	0.52974	105.748	215.855	<LOD	103.7	95.1748	78.4032	251.665	1.02172	73.742	0.33411	<LOD	<LOD	<LOD
12a	Acute COVID-19	<LOD	2.11574	4.85767	<LOD	<LOD	<LOD	<LOD	0.27279	27.4931	<LOD	6.98805	33.9978	<LOD	<LOD	172.575	<LOD	0.06835	<LOD	2.54715	8.89989	221.256	<LOD	50.4361	26.1685	7.79869	<LOD	9.32502	65.0244	360.98	34.3972	73.3159	142.275	115.494	14.4655	0.12229	57.0086	130.157	92.1007	61.3157	29.4185	52.5653	114.922	4.08794	51.3451	0.14756	<LOD	<LOD	<LOD
12r	Recovery phase	<LOD	<LOD	11.1485	<LOD	<LOD	<LOD	<LOD	0.20224	26.956	<LOD	11.4213	22.7491	<LOD	<LOD	254.106	<LOD	0.06305	<LOD	1.56829	4.19997	350.861	<LOD	57.7915	27.4222	12.6834	<LOD	28.4229	88.5445	446.801	54.7337	72.0962	157.681	126.675	10.2206	0.1461	56.8278	112.274	137.957	74.1533	59.2955	44.5604	234.308	<LOD	51.8008	0.13251	<LOD	<LOD	<LOD
13a	Acute COVID-19	<LOD	8.3668	13.2787	<LOD	<LOD	<LOD	<LOD	0.32893	55.7197	<LOD	19.3073	44.4845	<LOD	<LOD	<LOD	<LOD	0.08424	<LOD	2.59324	3.37398	519.622	<LOD	120.459	52.9053	<LOD	<LOD	26.6805	357.42	490.199	63.7881	64.9794	187.543	204.631	27.0767	0.35154	124.408	259.468	<LOD	191.228	94.042	103.394	333.627	<LOD	101.047	0.44823	<LOD	<LOD	<LOD
13r	Recovery phase	<LOD	6.57931	19.8365	<LOD	<LOD	<LOD	<LOD	0.26875	39.6919	<LOD	48.4714	64.8482	<LOD	<LOD	<LOD	<LOD	0.06729	<LOD	5.26373	3.19133	438.925	<LOD	123.708	44.1828	<LOD	<LOD	33.7677	215.874	1016.15	54.1779	50.734	229.128	151.768	23.4667	0.42485	141.847	261.113	<LOD	88.9123	78.175	106.839	193.453	<LOD	104.404	0.29174	<LOD	<LOD	<LOD
14a	Acute COVID-19	<LOD	6.5771	5.82284	<LOD	<LOD	<LOD	<LOD	0.2375	49.1222	<LOD	13.7951	39.5477	<LOD	<LOD	<LOD	<LOD	0.11921	<LOD	3.41717	6.09591	340.272	<LOD	124.874	53.6938	<LOD	<LOD	19.4854	305.613	530.73	44.8073	55.5493	342.546	153.626	25.0043	0.54029	178.357	158.904	<LOD	122.471	45.283	67.2107	210.935	<LOD	74.2301	0.36903	<LOD	<LOD	<LOD
14r	Recovery phase	<LOD	4.16355	22.477	<LOD	<LOD	<LOD	<LOD	0.25187	57.3859	<LOD	39.7757	54.957	<LOD	<LOD	<LOD	<LOD	0.08609	<LOD	2.97691	6.79559	483.014	<LOD	111.827	52.1389	<LOD	<LOD	25.6887	365.286	804.096	66.3621	44.3666	258.257	169.029	17.8119	0.61558	122.99	275.413	<LOD	102.497	84.8808	78.23	208.799	<LOD	122.024	0.33008	<LOD	<LOD	<LOD
15a	Acute COVID-19	<LOD	6.89873	4.88651	<LOD	<LOD	<LOD	<LOD	0.29416	74.003	<LOD	10.9219	73.7404	<LOD	<LOD	<LOD	<LOD	0.24257	<LOD	6.56991	7.37293	250.741	<LOD	52.3777	24.2551	<LOD	<LOD	9.15398	163.814	439.851	39.9438	61.8316	192.731	103.559	11.8995	0.4113	134.609	83.067	<LOD	52.9658	57.3129	63.4726	290.97	<LOD	66.7645	0.57199	<LOD	<LOD	<LOD
15r	Recovery phase	<LOD	5.90543	20.4272	<LOD	<LOD	<LOD	<LOD	0.18353	44.9561	<LOD	37.3169	76.3273	<LOD	<LOD	<LOD	<LOD	0.04328	<LOD	3.76032	4.72565	362.464	<LOD	82.0724	35.3423	<LOD	<LOD	32.933	221.183	945.241	34.5913	56.7319	155.978	140.841	12.9464	0.7609	112.838	164.365	<LOD	33.533	55.1202	62.5205	159.805	0.4519	82.1202	0.38268	<LOD	<LOD	<LOD
16a	Acute COVID-19	<LOD	1.68942	15.408	<LOD	<LOD	<LOD	<LOD	0.36264	60.966	<LOD	17.1957	71.9216	<LOD	<LOD	225.836	<LOD	0.17341	<LOD	2.71752	5.4136	443.539	<LOD	75.49	41.2531	10.4376	<LOD	13.6342	106.3	502.552	43.8792	77.9936	140.019	176.331	20.7923	0.14264	62.1245	179.047	129.387	160.24	32.2033	45.4696	218.15	7.37969	94.9248	0.56581	<LOD	<LOD	<LOD
16r	Recovery phase	<LOD	<LOD	17.7941	<LOD	<LOD	<LOD	<LOD	0.17905	26.1111	<LOD	5.12705	36.2315	<LOD	<LOD	148.534	<LOD	0.0627	<LOD	2.90858	3.994	426.543	<LOD	44.0067	27.0004	8.68012	<LOD	33.9468	65.7766	409.029	45.0151	73.3919	100.505	130.836	9.10689	0.16032	50.198	168.368	127.183	86.3848	35.8882	45.5598	160.867	4.825	50.9919	0.20905	<LOD	<LOD	<LOD
17a	Acute COVID-19	<LOD	7.4191	4.92155	<LOD	<LOD	<LOD	<LOD	0.09128	30.3641	<LOD	<LOD	57.8097	<LOD	<LOD	<LOD	<LOD	0.13218	<LOD	4.99681	1.57636	284.625	<LOD	55.0334	23.1388	<LOD	<LOD	15.2835	223.983	440.682	30.7298	45.1344	160.902	119.026	15.2727	0.36405	137.826	117.996	<LOD	57.1514	46.104	57.3515	213.07	0.45171	91.7588	0.32287	<LOD	<LOD	<LOD
17r	Recovery phase	<LOD	<LOD	21.1919	<LOD	<LOD	<LOD	<LOD	0.15067	46.575	<LOD	11.7276	65.2865	<LOD	<LOD	<LOD	<LOD	0.1014	<LOD	1.37325	4.37984	482.05	<LOD	60.854	28.3306	<LOD	<LOD	-1.96219	239.207	770.793	52.1038	162.993	517.224	189.697	17.4227	0.50688	110.546	217.454	<LOD	104.025	75.0142	89.8711	271.733	2.66398	138.685	0.43829	<LOD	<LOD	<LOD
18a	Acute COVID-19	<LOD	6.26421	4.70953	<LOD	<LOD	<LOD	<LOD	0.12354	45.4164	<LOD	8.71889	51.5975	<LOD	<LOD	<LOD	<LOD	0.13178	<LOD	2.27332	3.70325	261.542	<LOD	73.8839	40.8577	<LOD	<LOD	7.87478	115.792	575.059	42.8419	53.2224	146.116	168.125	26.7402	0.38413	97.6304	133.091	<LOD	120.604	61.0899	68.9247	230.152	<LOD	69.1762	0.35273	<LOD	<LOD	<LOD
18r	Recovery phase	<LOD	<LOD	12.1279	<LOD	<LOD	<LOD	<LOD	0.12326	35.1021	<LOD	24.7893	70.8663	<LOD	<LOD	<LOD	<LOD	0.04725	<LOD	1.14437	3.73671	308.05	<LOD	78.0487	46.1414	<LOD	<LOD	12.1182	85.1962	806.406	54.0737	45.6951	179.568	179.86	22.1965	0.50681	72.2264	154.05	<LOD	148.874	70.095	58.1178	165.947	2.62075	59.1359	0.33385	<LOD	<LOD	<LOD
19a	Acute COVID-19	<LOD	5.72755	7.19503	<LOD	<LOD	<LOD	<LOD	0.50328	77.4425	<LOD	28.384	91.3971	<LOD	<LOD	<LOD	<LOD	0.1918	<LOD	4.40435	4.10003	706.748	<LOD	145.136	88.5623	<LOD	<LOD	14.2141	339.081	833.998	90.0167	118.483	321.755	331.737	52.3054	0.37469	183.612	321.071	<LOD	166.767	111.262	103.356	348.74	<LOD	161.02	0.82727	<LOD	<LOD	<LOD
19r	Recovery phase	<LOD	4.53397	11.9617	<LOD	<LOD	<LOD	<LOD	0.12125	23.6701	<LOD	37.5946	122.009	<LOD	<LOD	<LOD	<LOD	0.04888	<LOD	1.7127	3.16751	270.688	<LOD	95.0185	24.3871	<LOD	<LOD	16.0887	112.269	851.022	38.8227	69.5174	213.817	161.597	18.2846	0.56574	80.3669	189.253	<LOD	105.17	74.3748	54.1653	178.349	7.61754	57.3509	0.23995	<LOD	<LOD	<LOD
20a	Acute COVID-19	<LOD	7.45882	6.60716	<LOD	<LOD	<LOD	<LOD	0.224	41.7207	<LOD	27.6069	53.9484	<LOD	<LOD	<LOD	<LOD	0.06806	<LOD	2.21107	3.29149	500.793	<LOD	93.5147	49.4781	<LOD	<LOD	10.0166	91.0621	861.659	58.2657	70.4633	166.476	210.797	29.4303	0.36689	89.7421	250.184	<LOD	190.252	77.6077	89.2555	237.76	<LOD	78.9493	0.28515	<LOD	<LOD	<LOD
20r	Recovery phase	<LOD	3.61692	5.27604	<LOD	<LOD	<LOD	<LOD	0.20057	38.3149	<LOD	33.323	65.0657	<LOD	<LOD	<LOD	<LOD	0.00835	<LOD	1.09958	2.81089	398.078	<LOD	84.0452	16.941	<LOD	<LOD	-3.25329	24.463	935.2	59.3786	131.415	378.984	158.238	17.5502	0.44805	79.7459	183.789	<LOD	76.2835	76.8455	69.7298	188.594	<LOD	<LOD	0.36047	<LOD	<LOD	<LOD
21a	Acute COVID-19	<LOD	6.67535	10.9215	<LOD	<LOD	<LOD	<LOD	0.23725	56.9637	<LOD	28.0197	52.8466	<LOD	<LOD	<LOD	<LOD	0.0861	<LOD	1.56914	3.58628	539.706	<LOD	94.4427	49.8892	<LOD	<LOD	21.9596	149.144	835.279	65.1633	60.5993	183.272	197.887	29.8525	0.42139	103.391	194.177	<LOD	180.473	68.9576	82.3572	241.671	<LOD	121.879	0.65794	<LOD	<LOD	<LOD
21r	Recovery phase	<LOD	3.76521	44.3927	<LOD	<LOD	<LOD	<LOD	0.13956	35.3064	<LOD	54.5833	56.994	<LOD	<LOD	<LOD	<LOD	0.02973	<LOD	1.77935	7.87459	361.259	<LOD	101.043	25.0065	<LOD	<LOD	19.551	123.959	1025.78	42.3852	35.3975	198.782	135.628	20.1055	0.60741	86.562	251.822	<LOD	98.2479	44.1487	52.6504	155.366	1.25782	108.984	0.31361	<LOD	<LOD	<LOD
22a	Acute COVID-19	<LOD	5.31749	6.30033	<LOD	<LOD	<LOD	<LOD	0.3464	58.8485	<LOD	19.1633	70.9849	<LOD	<LOD	<LOD	<LOD	0.14928	<LOD	3.42489	4.35931	400.115	<LOD	117.334	56.3351	<LOD	<LOD	13.582	166.885	822.863	68.0262	106.348	297.972	241.729	44.2546	0.38974	124.173	198.399	<LOD	142.726	103.654	108.255	325.796	<LOD	111.155	0.69885	<LOD	<LOD	<LOD
22r	Recovery phase	<LOD	<LOD	21.5185	<LOD	<LOD	<LOD	<LOD	0.16957	33.413	<LOD	30.1272	85.2467	<LOD	<LOD	<LOD	<LOD	0.04077	<LOD	1.20009	2.35279	317.957	<LOD	87.483	23.6232	<LOD	<LOD	9.04027	102.756	1043.16	53.8421	79.708	241.612	132.058	15.8538	0.45962	75.6032	177.297	<LOD	45.0949	85.6602	60.9577	241.898	<LOD	66.6698	0.34882	<LOD	<LOD	<LOD
23a	Acute COVID-19	<LOD	5.99349	6.46699	<LOD	<LOD	<LOD	<LOD	0.1646	62.5526	<LOD	14.3026	58.0694	<LOD	<LOD	<LOD	<LOD	0.09807	<LOD	4.42556	4.35347	405.786	<LOD	100.69	40.2942	<LOD	<LOD	24.6586	237.839	696.429	49.1066	79.3519	229.3	195.443	25.0336	0.40821	127.287	192.198	<LOD	158.904	77.0692	86.8863	332.607	<LOD	61.3999	0.40237	<LOD	<LOD	<LOD
23r	Recovery phase	<LOD	<LOD	7.21367	<LOD	<LOD	<LOD	<LOD	0.07592	35.4129	<LOD	34.146	60.2627	<LOD	<LOD	<LOD	<LOD	0.02057	<LOD	1.1868	2.72842	292.772	<LOD	94.9599	23.3223	<LOD	<LOD	18.2661	83.0314	953.966	52.6538	39.34	176.654	151.719	14.962	0.42733	85.4873	147.938	<LOD	67.9864	80.592	68.9678	202.264	<LOD	50.6989	0.26584	<LOD	<LOD	<LOD
24a	Acute COVID-19	<LOD	1.13232	4.01251	<LOD	<LOD	<LOD	<LOD	0.14032	40.5973	<LOD	5.87742	59.6331	<LOD	<LOD	160.242	<LOD	0.14561	<LOD	4.90672	1.52334	286.543	<LOD	43.8715	28.3059	13.8644	<LOD	18.2567	164.601	299.887	34.6987	58.0934	134.176	119.444	16.6372	0.04964	102.192	129.053	105.575	64.7255	54.1622	61.3541	168.963	3.909	76.2707	0.33403	<LOD	<LOD	<LOD
24r	Recovery phase	<LOD	<LOD	12.9493	<LOD	<LOD	<LOD	<LOD	0.16894	54.3815	<LOD	51.6123	99.865	<LOD	<LOD	<LOD	<LOD	0.07867	<LOD	6.16058	2.23775	405.057	<LOD	121.447	41.4437	<LOD	<LOD	29.7187	230.221	1179.09	74.7772	137.299	473.831	219.216	22.2192	0.37507	129.406	246.11	<LOD	80.7072	92.1922	85.2535	268.049	<LOD	79.3366	0.37011	<LOD	<LOD	<LOD
25a	Acute COVID-19	<LOD	6.85872	7.31952	<LOD	<LOD	<LOD	<LOD	0.18873	64.0367	<LOD	27.4846	91.9351	<LOD	<LOD	<LOD	<LOD	0.15781	<LOD	4.0331	3.14472	364.733	<LOD	109.215	62.457	<LOD	<LOD	25.7367	192.245	792.581	58.6633	78.003	231.366	260.582	40.7549	0.41827	126.602	196.8	<LOD	157.184	87.9279	101.554	293.843	1.16023	135.098	0.44448	<LOD	<LOD	<LOD
25r	Recovery phase	<LOD	<LOD	21.133	<LOD	<LOD	<LOD	<LOD	0.2182	44.2529	<LOD	55.6809	89.857	<LOD	<LOD	<LOD	<LOD	0.10797	<LOD	1.54782	2.40885	365.201	<LOD	98.7416	28.4076	<LOD	<LOD	25.0318	125.261	970.215	52.7428	71.7529	213.262	200.7	21.6967	0.39692	77.9185	265.428	<LOD	99.1408	92.53	68.5621	205.884	2.7629	98.3983	0.50729	<LOD	<LOD	<LOD
26a	Acute COVID-19	<LOD	6.21118	6.71219	<LOD	<LOD	<LOD	<LOD	0.0776	40.2288	<LOD	27.2932	76.746	<LOD	<LOD	<LOD	<LOD	0.08125	<LOD	4.37502	2.18247	354.08	<LOD	111.771	43.3516	<LOD	<LOD	16.8677	125.458	758.72	50.3372	84.151	245.311	200.363	29.3227	0.3883	121.125	231.517	<LOD	86.1418	79.6048	106.452	229.704	<LOD	133.419	0.34928	<LOD	<LOD	<LOD
26r	Recovery phase	<LOD	<LOD	8.90154	<LOD	<LOD	<LOD	<LOD	0.07369	38.5707	<LOD	53.9814	98.3252	<LOD	<LOD	<LOD	<LOD	0.01921	<LOD	1.38453	2.5649	335.549	<LOD	102.071	21.1539	<LOD	<LOD	18.3614	124.257	1015.42	51.4703	85.7308	234.564	151.483	22.4793	0.59963	95.4718	194.54	<LOD	33.949	81.2367	81.013	179.634	1.70586	72.2121	0.30536	<LOD	<LOD	<LOD
27a	Acute COVID-19	<LOD	7.24489	4.30693	<LOD	<LOD	<LOD	<LOD	0.1512	49.3827	<LOD	18.2691	46.9438	<LOD	<LOD	<LOD	<LOD	0.05376	<LOD	2.35862	8.54128	285.055	<LOD	104.984	39.3209	<LOD	<LOD	9.48199	142.954	691.86	42.1489	68.1993	247.212	134.301	23.35	0.42132	117.345	128.587	<LOD	85.9344	52.9916	65.6862	252.028	<LOD	71.7071	0.36787	<LOD	<LOD	<LOD
27r	Recovery phase	<LOD	<LOD	9.94355	<LOD	<LOD	<LOD	<LOD	0.15904	41.0586	<LOD	46.7616	80.9347	<LOD	<LOD	<LOD	<LOD	0.03615	<LOD	2.69092	3.2302	297.274	<LOD	83.3987	45.9673	<LOD	<LOD	15.6878	75.2955	955.09	54.6184	48.4072	233.469	165.967	23.0377	0.46289	77.2609	175.866	<LOD	92.2176	88.9413	67.9273	188.842	<LOD	89.6845	0.34397	<LOD	<LOD	<LOD
28a	Acute COVID-19	<LOD	6.98249	13.9408	<LOD	<LOD	<LOD	<LOD	0.90093	85.4836	<LOD	21.9283	103.286	<LOD	<LOD	<LOD	<LOD	0.39604	<LOD	6.09864	12.3164	491.12	<LOD	123.441	63.9454	<LOD	<LOD	19.1206	156.178	859.724	57.8469	73.5569	237.37	272.255	42.0556	0.53036	124.471	285.091	<LOD	176.863	47.9436	91.6207	388.531	5.28649	135.695	1.862	<LOD	<LOD	<LOD
28r	Recovery phase	<LOD	<LOD	20.876	<LOD	<LOD	<LOD	<LOD	0.14497	37.4093	<LOD	32.876	108.934	<LOD	<LOD	<LOD	<LOD	0.05443	<LOD	2.15834	3.28249	370.867	<LOD	81.6374	8.09418	<LOD	<LOD	4.10645	73.3023	861.792	32.3037	62.2135	169.882	158.838	7.07612	0.38768	57.3564	208.95	<LOD	8.88042	58.8048	48.1309	162.812	4.45202	69.5482	0.3873	<LOD	<LOD	<LOD
29a	Acute COVID-19	<LOD	5.31096	4.66888	<LOD	<LOD	<LOD	<LOD	0.28846	71.1896	<LOD	18.8681	80.9813	<LOD	<LOD	<LOD	<LOD	0.24144	<LOD	3.61053	6.23365	397.833	<LOD	105.494	44.1003	<LOD	<LOD	16.3146	157.949	665.047	60.1089	77.8071	279.866	171.243	35.2622	0.89408	147.838	503.901	<LOD	73.5625	80.1419	85.4833	299.606	<LOD	85.9266	0.71607	<LOD	<LOD	<LOD
29r	Recovery phase	<LOD	<LOD	4.06083	<LOD	<LOD	<LOD	<LOD	0.25369	52.1267	<LOD	52.7192	100.58	<LOD	<LOD	<LOD	<LOD	0.09059	<LOD	0.89729	4.30757	237.894	<LOD	73.8655	28.2591	<LOD	<LOD	3.31604	44.9066	1097.3	47.6631	45.5669	204.32	155.351	18.2041	0.60191	70.4823	284.109	<LOD	81.0514	82.8576	50.1308	182.166	<LOD	76.1548	0.50507	<LOD	<LOD	<LOD
30a	Acute COVID-19	<LOD	6.72219	9.56048	<LOD	<LOD	<LOD	<LOD	0.36202	95.5494	<LOD	28.5086	69.2982	<LOD	<LOD	<LOD	<LOD	0.3204	<LOD	3.91662	5.0502	428.571	<LOD	87.21	74.3515	<LOD	<LOD	26.289	165.657	1181.92	66.6168	119.123	341.923	242.735	48.918	0.38627	135.663	237.785	<LOD	194.228	91.1696	129.277	394.622	<LOD	160.469	0.80158	<LOD	<LOD	<LOD
30r	Recovery phase	<LOD	3.8151	11.6524	<LOD	<LOD	<LOD	<LOD	0.1815	48.8591	<LOD	49.4324	70.4292	<LOD	<LOD	<LOD	<LOD	0.07239	<LOD	1.38966	2.45236	337.312	<LOD	95.3509	15.9618	<LOD	<LOD	11.495	33.0818	871.125	46.8865	37.138	168.033	175.172	7.86098	0.39981	79.4128	184.332	<LOD	102.763	96.8322	63.5226	168.025	2.68479	67.3673	0.4249	<LOD	<LOD	<LOD
31a	Acute COVID-19	<LOD	5.79351	4.74124	<LOD	<LOD	<LOD	<LOD	0.12252	55.0351	<LOD	34.3817	79.2268	<LOD	<LOD	<LOD	<LOD	0.06099	<LOD	3.76689	4.15487	263.114	<LOD	59.8657	24.1287	<LOD	<LOD	23.3401	151.308	877.188	55.4497	65.3897	197.106	141.733	19.6264	0.37167	99.2952	144.529	<LOD	55.0374	53.9784	61.2326	210.571	1.08658	123.763	0.33686	<LOD	<LOD	<LOD
31r	Recovery phase	<LOD	<LOD	15.1888	<LOD	<LOD	<LOD	<LOD	0.30747	63.9416	<LOD	69.4749	93.7176	<LOD	<LOD	<LOD	<LOD	0.10041	<LOD	2.19351	3.44259	399.208	<LOD	83.7401	9.16101	<LOD	<LOD	8.52873	94.9158	1050.67	48.0097	62.5065	179.835	170.583	18.3962	0.48677	64.0613	240.766	<LOD	47.4881	77.8992	72.5687	203.001	4.45908	84.6666	0.53571	<LOD	<LOD	<LOD
32a	Acute COVID-19	<LOD	5.52935	7.59181	<LOD	<LOD	<LOD	<LOD	0.29876	68.3714	<LOD	24.3551	76.8041	<LOD	<LOD	<LOD	<LOD	0.12485	<LOD	4.82647	4.79207	343.928	<LOD	89.2636	47.4926	<LOD	<LOD	31.8735	269.895	825.661	42.78	83.4035	263.726	188.151	23.6818	0.38442	157.651	210.107	<LOD	163.842	75.5062	81.8436	281.454	1.29095	113.882	0.62131	<LOD	<LOD	<LOD
32r	Recovery phase	<LOD	<LOD	<LOD	<LOD	<LOD	<LOD	<LOD	0.16252	34.6168	<LOD	<LOD	97.8615	<LOD	<LOD	<LOD	<LOD	0.0399	<LOD	<LOD	3.41667	N/A	<LOD	72.6098	30.3922	<LOD	<LOD	<LOD	<LOD	<LOD	52.0317	155.434	232.692	209.912	<LOD	0.39059	185.214	286.901	<LOD	<LOD	70.045	111.565	307.473	<LOD	<LOD	0.22176	<LOD	<LOD	<LOD
33a	Acute COVID-19	<LOD	5.14012	6.25018	<LOD	<LOD	<LOD	<LOD	0.13491	46.9931	<LOD	24.3538	114.515	<LOD	<LOD	<LOD	<LOD	0.11635	<LOD	4.04167	2.00339	388.425	<LOD	106.389	40.7333	<LOD	<LOD	29.4352	74.9844	796.592	53.7405	75.8439	283.88	191.874	29.9598	0.35154	122.272	200.715	<LOD	115.273	82.6721	89.5469	275.302	<LOD	107.244	0.41513	<LOD	<LOD	<LOD
33r	Recovery phase	<LOD	<LOD	4.53255	<LOD	<LOD	<LOD	<LOD	0.15564	53.0353	<LOD	52.0712	142.488	<LOD	<LOD	<LOD	<LOD	0.05064	<LOD	1.58125	3.55856	418.456	<LOD	95.939	30.0501	<LOD	<LOD	<LOD	<LOD	1076.52	58.2685	78.1827	225.087	212.457	27.2227	0.46043	86.4837	304.743	<LOD	135.799	119.635	85.1357	198.78	4.03502	<LOD	0.44511	<LOD	<LOD	<LOD
1c	Non-COVID	<LOD	<LOD	11.8244	<LOD	<LOD	<LOD	<LOD	0.24703	54.0328	<LOD	35.5624	90.0718	<LOD	<LOD	217.244	<LOD	0.11548	<LOD	1.71253	6.22769	165.845	<LOD	94.2819	46.8165	25.9119	<LOD	19.2717	128.91	804.071	93.9927	164.21	99.977	171.841	28.2628	0.07165	89.6955	276.792	113.817	128.489	71.1017	91.3263	282.293	21.6636	65.8386	0.46998	<LOD	<LOD	<LOD
2c	Non-COVID	<LOD	<LOD	4.30696	<LOD	<LOD	<LOD	<LOD	0.18151	52.9083	<LOD	26.6181	77.5382	<LOD	<LOD	214.232	<LOD	0.10168	<LOD	2.52786	3.1812	136.054	<LOD	58.1423	38.3255	24.6026	<LOD	22.1554	109.969	606.448	81.0331	88.2515	50.7807	126.584	14.3377	0.06501	83.1579	117.286	128.715	84.2226	57.1669	42.2543	184.662	3.21443	72.9639	0.3197	<LOD	<LOD	<LOD
3c	Non-COVID	<LOD	<LOD	5.68185	<LOD	<LOD	<LOD	<LOD	0.14702	34.8107	<LOD	16.4768	75.938	<LOD	<LOD	412.619	<LOD	0.11426	<LOD	1.41276	1.84191	188.038	<LOD	74.0375	61.7202	38.5793	<LOD	16.0816	119.295	624.872	85.9153	158.586	55.4415	215.338	33.0451	0.02696	77.0958	256.758	177.161	148.122	61.9903	77.9221	250.18	3.45291	86.1683	0.27532	<LOD	<LOD	<LOD
4c	Non-COVID	<LOD	<LOD	13.1697	<LOD	<LOD	<LOD	<LOD	0.14409	42.7643	<LOD	24.3067	129.75	<LOD	<LOD	332.996	<LOD	0.15091	<LOD	3.24788	3.45106	225.867	<LOD	87.1792	51.3685	51.0407	<LOD	24.4061	395.208	599.661	105.91	239.763	150.953	226.363	34.5595	0.06005	117.01	260.451	186.2	134.898	119.365	97.4406	378.137	15.749	89.5777	0.45272	<LOD	<LOD	<LOD
5c	Non-COVID	<LOD	<LOD	5.63868	<LOD	<LOD	<LOD	<LOD	0.21306	71.0819	<LOD	36.1587	83.7295	<LOD	<LOD	554.748	<LOD	0.08143	<LOD	2.55878	2.8651	205.355	<LOD	95.3919	68.6951	34.075	<LOD	18.3313	119.475	938.086	93.4194	131.914	88.4919	162.949	17.1812	0.01957	92.6193	271.09	154.613	141.516	79.08	61.1426	221.548	<LOD	93.0254	0.36859	<LOD	<LOD	<LOD
6c	Non-COVID	<LOD	<LOD	11.2721	<LOD	<LOD	<LOD	<LOD	0.19134	55.0213	<LOD	37.9083	106.879	<LOD	<LOD	291.266	<LOD	0.24455	<LOD	1.93054	5.01299	204.878	<LOD	127.558	55.9811	29.0896	<LOD	22.3681	132.672	845.635	110.794	312.091	143.893	307.586	53.0796	0.05662	102.812	282.167	177.683	185.595	110.457	108.345	407.704	42.4177	97.868	0.64719	<LOD	<LOD	<LOD
7c	Non-COVID	<LOD	<LOD	9.37013	<LOD	<LOD	<LOD	<LOD	0.31825	67.4324	<LOD	38.9963	130.696	<LOD	<LOD	232.726	<LOD	0.24845	<LOD	2.65451	2.88133	231.759	<LOD	109.597	40.0207	40.4943	<LOD	20.7969	143.024	707.857	97.5247	219.271	131.287	205.106	31.3257	0.02815	101.662	287.226	131.739	135.143	105.272	97.6208	342.366	55.9083	70.0552	0.7044	<LOD	<LOD	<LOD
8c	Non-COVID	<LOD	<LOD	22.6296	<LOD	<LOD	<LOD	<LOD	0.23119	52.4638	<LOD	45.7666	69.5592	<LOD	<LOD	411.758	<LOD	0.20247	<LOD	3.68945	1.30708	251.933	<LOD	146.723	57.4075	47.8727	<LOD	19.4794	176.125	854.153	128.627	223.765	17.5709	328.786	41.4517	0.02737	119.93	300.044	178.222	223.993	96.0675	108.739	363.918	19.7194	127.063	0.40825	<LOD	<LOD	<LOD
9c	Non-COVID	<LOD	<LOD	8.97099	<LOD	<LOD	<LOD	<LOD	0.15819	43.7812	<LOD	42.7337	103.496	<LOD	<LOD	509.08	<LOD	0.07883	<LOD	2.98715	1.74649	265.841	<LOD	86.1015	58.6384	41.2262	<LOD	15.3321	182.802	1192.05	120.805	182.671	96.2145	220.373	25.4631	0.0224	102.128	232.086	150.014	162.52	77.4574	83.21	325.547	14.5857	108.277	0.22409	<LOD	<LOD	<LOD
10c	Non-COVID	<LOD	<LOD	11.0375	<LOD	<LOD	<LOD	<LOD	0.28967	74.2302	<LOD	28.8507	90.754	<LOD	<LOD	293.122	<LOD	0.18158	<LOD	3.54746	3.92697	242.553	<LOD	122.829	41.6178	23.1682	<LOD	19.1065	123.822	717.253	107.211	208.583	135.87	267.833	38.3846	0.03298	91.6299	199.231	143.817	131.971	102.613	86.419	329.406	82.6141	56.591	0.53646	<LOD	<LOD	<LOD
11c	Non-COVID	<LOD	<LOD	14.2994	<LOD	<LOD	<LOD	<LOD	0.43549	87.2305	<LOD	60.5817	168.963	<LOD	<LOD	427.083	<LOD	0.36739	<LOD	3.78131	5.11158	375.191	<LOD	110.134	86.223	44.6243	<LOD	25.5851	198.84	1072.13	166.379	428.717	255.235	353.956	57.8052	0.05831	146.149	399.46	258.769	269.204	163.778	149.998	401.075	34.1268	140.25	1.16467	<LOD	<LOD	<LOD
12c	Non-COVID	<LOD	<LOD	10.4983	<LOD	<LOD	<LOD	<LOD	0.28639	116.301	<LOD	27.0394	131.528	<LOD	<LOD	289.093	<LOD	0.19142	<LOD	3.92611	2.6494	153.724	<LOD	88.6294	35.162	21.2576	<LOD	19.563	119.878	803.824	94.9245	162.218	93.4485	218.612	21.7023	0.0645	83.7936	166.155	122.732	111.892	98.0993	63.9401	284.052	3.19802	62.0696	0.38184	<LOD	<LOD	<LOD
13c	Non-COVID	<LOD	<LOD	8.92254	<LOD	<LOD	<LOD	<LOD	0.18005	52.3112	<LOD	41.3986	79.7471	<LOD	<LOD	369.716	<LOD	0.08923	<LOD	2.37025	3.16443	128.629	<LOD	81.4375	32.3005	14.8645	<LOD	16.45	83.675	676.023	70.9033	93.4538	42.8698	146.463	16.1775	0.0663	64.8148	121.027	123.371	127.719	79.1172	50.6613	104.901	<LOD	77.156	0.29383	<LOD	<LOD	<LOD
14c	Non-COVID	<LOD	<LOD	12.7199	<LOD	<LOD	<LOD	<LOD	0.09267	27.7925	<LOD	48.8028	90.6811	<LOD	<LOD	696.864	<LOD	0.05248	<LOD	3.5095	1.30636	181.369	<LOD	105.695	56.1232	20.6652	<LOD	22.3618	89.7161	626.129	98.3714	101.852	56.1606	180.065	17.4601	0.01622	85.7055	168.238	197.448	185.334	65.6914	45.3343	167.058	<LOD	97.8857	0.14945	<LOD	<LOD	<LOD
15c	Non-COVID	<LOD	<LOD	4.79418	<LOD	<LOD	<LOD	<LOD	0.16977	61.6309	<LOD	30.6962	107.711	<LOD	<LOD	382.025	<LOD	0.10241	<LOD	4.05266	3.87045	198.211	<LOD	70.6555	31.038	31.7634	<LOD	20.6398	119.249	665.743	81.0706	125.694	66.6988	143.382	14.2778	0.05587	83.1703	256.523	124.032	98.6403	85.2803	65.9846	250.772	<LOD	62.326	0.34284	<LOD	<LOD	<LOD
16c	Non-COVID	<LOD	<LOD	15.4144	<LOD	<LOD	<LOD	<LOD	0.21296	50.0475	<LOD	30.8855	154.959	<LOD	<LOD	657.862	<LOD	0.21184	<LOD	3.02091	5.00125	225.122	<LOD	112.303	58.5889	23.2373	<LOD	19.9303	120.179	849.018	131.787	259.36	191.751	322.182	56.4878	0.0928	96.0985	191.352	238.301	234.48	98.414	93.7863	374.812	5.76131	108.941	0.40976	<LOD	<LOD	<LOD
17c	Non-COVID	<LOD	<LOD	12.5816	<LOD	<LOD	<LOD	<LOD	0.22742	67.641	<LOD	32.562	88.1184	<LOD	<LOD	385.4	<LOD	0.15152	<LOD	2.34188	1.55432	160.947	<LOD	86.5644	52.523	12.6028	<LOD	14.6579	62.5522	699.108	108.339	159.061	102.962	166.383	23.7526	0.01861	100.737	207.842	154.046	125.886	76.8499	99.4232	335.791	<LOD	66.1263	0.40573	<LOD	<LOD	<LOD
18c	Non-COVID	<LOD	<LOD	13.1444	<LOD	<LOD	<LOD	<LOD	0.22794	59.5939	<LOD	22.0896	111.788	<LOD	<LOD	202.782	<LOD	0.28644	<LOD	2.03504	4.39507	196.021	<LOD	69.6929	23.413	28.6409	<LOD	20.4896	144.495	685.057	88.9232	165.963	114.428	145.015	20.019	0.04606	89.5314	302.473	108.506	87.2025	73.287	76.349	279.007	14.1598	55.4951	0.4596	<LOD	<LOD	<LOD
19c	Non-COVID	<LOD	<LOD	10.0794	<LOD	<LOD	<LOD	<LOD	0.23148	91.0191	<LOD	25.9031	98.4546	<LOD	<LOD	363.993	<LOD	0.14748	<LOD	2.38429	2.75736	263.124	<LOD	88.2354	35.7909	17.9956	<LOD	17.036	112.522	697.752	104.765	145.239	81.2843	209.417	23.1999	0.04024	85.1661	290.379	136.54	140.138	95.5834	74.2809	245.951	<LOD	66.1512	0.5079	<LOD	<LOD	<LOD
20c	Non-COVID	<LOD	<LOD	19.0244	<LOD	<LOD	<LOD	<LOD	0.19588	61.8988	<LOD	29.0842	116.252	<LOD	<LOD	246.555	<LOD	0.23756	<LOD	2.64287	3.47071	207.795	<LOD	97.5238	34.9574	18.5111	<LOD	18.6888	110.321	661.717	121.368	248.982	176.847	261.077	37.1805	0.05191	112.857	245.681	154.865	152.394	100.852	116.758	391.758	19.4272	98.5602	0.5449	<LOD	<LOD	<LOD
21c	Non-COVID	<LOD	<LOD	4.4645	<LOD	<LOD	<LOD	<LOD	0.50162	67.2469	<LOD	22.7514	62.8212	<LOD	<LOD	322.375	<LOD	0.10843	<LOD	2.15767	8.71676	126.436	<LOD	96.481	25.877	<LOD	<LOD	22.4667	98.1789	615.622	96.4695	113.429	53.0361	179.396	19.3669	0.05987	70.2641	135.125	199.269	133.456	67.8982	66.8737	213.546	<LOD	40.3438	0.32801	<LOD	<LOD	<LOD
22c	Non-COVID	<LOD	<LOD	6.75152	<LOD	<LOD	<LOD	<LOD	0.2179	63.6091	<LOD	24.4885	76.5903	<LOD	<LOD	174.393	<LOD	0.1748	<LOD	3.1193	3.3132	223.352	<LOD	69.1388	38.15	<LOD	<LOD	20.305	138.489	737.372	122.675	178.774	116.82	174.483	20.9504	0.0447	92.9094	317.035	136.037	127.631	76.7917	80.8031	336.241	5.97014	94.4468	0.52448	<LOD	<LOD	<LOD
26c	Non-COVID	<LOD	<LOD	6.18092	<LOD	<LOD	<LOD	<LOD	0.18636	57.3486	<LOD	18.4601	84.6499	<LOD	<LOD	306.584	<LOD	0.09617	<LOD	2.79698	3.72164	217.489	<LOD	73.7714	24.2186	<LOD	<LOD	26.1838	99.8134	600.909	92.9332	109.572	76.518	186.554	20.6054	0.06389	75.1485	122.913	121.336	105.704	111.296	75.5378	232.47	8.7852	125.079	0.25995	<LOD	<LOD	<LOD
27c	Non-COVID	<LOD	<LOD	12.6745	<LOD	<LOD	<LOD	<LOD	0.32455	86.7644	<LOD	48.5654	111.099	<LOD	<LOD	536.914	<LOD	0.2073	<LOD	2.65085	13.6399	223.126	<LOD	74.0789	37.8982	68.2129	<LOD	21.3491	295.898	635.126	106.123	184.448	98.9275	213.998	22.7695	0.19567	119.177	250.067	222.703	155.481	76.98	80.8467	299.432	17.3626	207.965	0.55151	<LOD	<LOD	<LOD
28c	Non-COVID	<LOD	<LOD	5.50224	<LOD	<LOD	<LOD	<LOD	0.18477	64.9439	<LOD	28.954	95.4207	<LOD	<LOD	388.935	<LOD	0.08439	<LOD	2.25141	2.15701	244.975	<LOD	95.4365	67.5678	24.0622	<LOD	18.8006	142.228	833.649	119.217	179.908	118.51	205.342	26.74	0.00972	106.247	257.383	156.61	138.153	98.7166	74.8236	244.86	<LOD	213.894	0.4297	<LOD	<LOD	<LOD
29c	Non-COVID	<LOD	<LOD	10.0515	<LOD	<LOD	<LOD	<LOD	0.91954	129.103	<LOD	28.6062	105.572	<LOD	<LOD	237.593	<LOD	0.45706	<LOD	2.35917	13.1784	209.747	<LOD	83.0169	41.633	<LOD	<LOD	12.9054	151.199	616.05	107.906	186.23	120.472	263.42	35.0189	0.13015	95.596	221.336	141.928	150.414	98.3151	86.7389	259.025	31.3144	183.265	1.04871	<LOD	<LOD	<LOD
30c	Non-COVID	<LOD	<LOD	18.4866	<LOD	<LOD	<LOD	<LOD	0.33741	109.877	<LOD	37.3424	103.06	<LOD	<LOD	455.474	<LOD	0.3037	<LOD	3.61939	5.14602	276.082	<LOD	81.9744	70.1809	<LOD	<LOD	20.4367	267.147	763.726	126.491	312.749	209.193	362.902	60.4642	0.03513	149.35	358.78	212.97	172.995	126.826	118.451	330.768	34.3279	266.144	0.79981	<LOD	<LOD	<LOD
31c	Non-COVID	<LOD	<LOD	6.24565	<LOD	<LOD	<LOD	<LOD	0.4418	84.3603	<LOD	33.9933	134.179	<LOD	<LOD	493.615	<LOD	0.13709	<LOD	3.36001	6.986	221.682	<LOD	91.4367	50.6842	<LOD	<LOD	17.7532	106.015	843.86	116.12	145.423	88.9524	222.762	28.8363	0.05559	85.793	202.782	143.236	217.955	82.3663	71.7256	201.092	<LOD	185.508	0.33982	<LOD	<LOD	<LOD
32c	Non-COVID	<LOD	<LOD	5.78716	<LOD	<LOD	<LOD	<LOD	0.16796	78.6837	<LOD	29.3957	117.093	<LOD	<LOD	352.615	<LOD	0.0957	<LOD	2.24754	1.61598	110.198	<LOD	73.3526	27.9089	<LOD	<LOD	20.1497	75.6038	635.167	96.5129	129.013	72.6653	164.218	17.0226	0.02487	86.2272	122.88	116.405	87.5147	91.6266	44.1809	143.554	<LOD	136.884	0.23373	<LOD	<LOD	<LOD
33c	Non-COVID	<LOD	<LOD	22.986	<LOD	<LOD	<LOD	<LOD	0.41446	87.3957	<LOD	38.0419	140.742	<LOD	<LOD	361.364	<LOD	0.17084	<LOD	3.14455	4.06642	169.606	<LOD	82.3852	44.1217	<LOD	<LOD	22.0082	145.882	840.334	115.159	249.715	125.901	258.233	30.8457	0.08666	110.426	190.693	180.712	164.784	122.656	78.9393	439.849	<LOD	211.125	0.3441	<LOD	<LOD	<LOD
34c	Non-COVID	<LOD	<LOD	14.4523	<LOD	<LOD	<LOD	<LOD	0.49485	116.173	<LOD	39.4482	192.136	<LOD	<LOD	332.136	<LOD	0.37998	<LOD	3.01832	4.24168	323.342	<LOD	84.9387	56.2247	<LOD	<LOD	19.0533	289.28	629.061	143.035	260.106	150.633	327.702	44.8402	0.01611	124.388	339.386	206.226	195.773	121.204	88.865	402.146	<LOD	299.505	0.91851	<LOD	<LOD	<LOD
35c	Non-COVID	<LOD	<LOD	11.9381	<LOD	<LOD	<LOD	<LOD	0.40691	125.766	<LOD	47.6133	153.866	<LOD	<LOD	446.815	<LOD	0.22861	<LOD	4.02774	7.39921	246.689	<LOD	89.7563	51.1063	<LOD	<LOD	22.5606	319.315	794.706	124.441	218.231	111.799	328.827	35.0434	0.32197	123.12	304.886	205.967	142.063	97.9819	76.3176	259.228	<LOD	346.034	0.56685	<LOD	<LOD	<LOD
36c	Non-COVID	<LOD	<LOD	23.6447	<LOD	<LOD	<LOD	<LOD	0.22972	91.8902	<LOD	20.6624	141.901	<LOD	<LOD	194.747	<LOD	0.24158	<LOD	2.60708	3.65891	187.779	<LOD	110.775	30.8212	<LOD	<LOD	21.949	121.297	636.045	99.1136	259.499	171.682	222.316	33.6698	0.03384	93.2864	254.973	125.715	128.661	111.489	92.0683	395.439	<LOD	151.37	0.50384	<LOD	<LOD	<LOD
37c	Non-COVID	<LOD	<LOD	8.16013	<LOD	<LOD	<LOD	<LOD	0.21451	89.1176	<LOD	26.7524	76.33	<LOD	<LOD	358.595	<LOD	0.15022	<LOD	2.74619	1.29404	241.56	<LOD	74.143	36.8871	<LOD	<LOD	22.0515	199.806	652.055	104.052	98.2391	114.905	224.795	26.9598	0.02217	108.408	312.974	147.39	133.671	84.9158	103.13	251.634	<LOD	247.439	0.26698	<LOD	<LOD	<LOD
38c	Non-COVID	<LOD	<LOD	6.02596	<LOD	<LOD	<LOD	<LOD	0.26575	73.9507	<LOD	17.3968	88.3036	<LOD	<LOD	324.215	<LOD	0.13603	<LOD	2.71247	3.80813	218.335	<LOD	122.965	44.453	<LOD	<LOD	13.8234	119.188	648.756	103.312	180.914	106.88	282.815	39.2714	0.03236	84.0211	138.152	162.072	148.872	78.1908	77.5742	261.439	<LOD	152.644	0.51084	<LOD	<LOD	<LOD
39c	Non-COVID	<LOD	<LOD	7.99912	<LOD	<LOD	<LOD	<LOD	0.16905	82.0433	<LOD	27.0913	111.404	<LOD	<LOD	576.08	<LOD	0.08691	<LOD	2.00812	2.67664	159.283	<LOD	87.2793	32.6298	<LOD	<LOD	17.5766	51.8086	745.364	98.3876	114.265	57.8012	136.64	20.883	0.03029	61.6789	199.352	174.588	180.042	69.3609	60.8137	206.676	<LOD	111.863	0.17374	<LOD	<LOD	<LOD
40c	Non-COVID	<LOD	<LOD	12.5496	<LOD	<LOD	<LOD	<LOD	0.17262	70.5923	<LOD	31.0758	97.9342	<LOD	<LOD	411.998	<LOD	0.10846	<LOD	2.57485	3.47791	185.594	<LOD	90.4771	33.5769	<LOD	<LOD	19.5624	78.5231	762.088	111.002	132.649	76.0429	211.504	24.9221	0.05599	68.3328	157.116	173.249	159.787	87.6285	54.9134	174.779	<LOD	109.165	0.29454	<LOD	<LOD	<LOD
41c	Non-COVID	<LOD	<LOD	20.0382	<LOD	<LOD	<LOD	<LOD	0.39783	97.0209	<LOD	35.6645	110.317	<LOD	<LOD	246.485	<LOD	0.26199	<LOD	4.29027	3.35823	192.036	<LOD	107.436	27.4057	<LOD	<LOD	23.7527	80.248	658.753	96.6664	216.139	126.735	236.125	26.4498	0.0336	93.1776	270.716	85.141	152.869	127.725	125.526	379.576	<LOD	172.843	0.5466	<LOD	<LOD	<LOD
42c	Non-COVID	<LOD	<LOD	9.16337	<LOD	<LOD	<LOD	<LOD	0.49603	106.517	<LOD	26.1574	116.926	<LOD	<LOD	148.835	<LOD	0.21507	<LOD	2.74185	5.26415	143.671	<LOD	60.5114	32.4061	<LOD	<LOD	22.1885	67.624	605.659	86.8483	143.296	76.5917	211.48	18.1701	0.03804	63.1991	247.886	102.605	126.681	85.6207	69.3842	200.657	<LOD	161.979	0.53645	<LOD	<LOD	<LOD
[truncated: 3 more columns]
